# Supplementary material for: A comprehensive study of arthropod and onychophoran Fox gene expression patterns
Source: PLoS One. 2022 Jul 8;17(7):e0270790. doi: 10.1371/journal.pone.0270790 (PMC9269926; doi:10.1371/journal.pone.0270790)
Supplement: S1 Table — (XLSX) [file pone.0270790.s001.xlsx]

## Sheet: Sheet1
SPECIES			GENE		forward primer				backward primer
Glomeris marginata			FoxA		Janssen and Budd 2017
			FoxB		Heingard et al 2019
			FoxC		Janssen et al. 2011b
			FoxD		ACTTCTGTGTGTTGGC				ggcagcagttgttcc
			FoxF		CTGGGAGTGGGTCTT				ggttgggtcatattgca
			FoxG		Janssen et al. 2011a
			FoxJ1		TCGGCTCCACGCAACC				gatgtccgctgtccg
			FoxJ2		TTGAGCGCGGAAAAC				gttgaaatgcccttcg
			FoxK		GCCCTTTCATAAGCC				cgttgcgaagcctctt
			FoxL1		TCACATCACCACCATC				tgctgttgatgacgac
			FoxL2		TCGGAAAGGATGACCAAA				cttgttggtgatgaatcc
			FoxN14		CAATCGCTCTTCGTTGC				tcggaagcccttctcg
			FoxN23		GAAATGTTGCCACTGTT				ccaattttgtgctaacc
			FoxO		CGGACAACTACTCGGAC				ccagcacgtccaccg
			FoxP		TGCGAGTCCATCTGCG				tgggctcttggactg
			FoxQ2		Janssen 2017
Tribolium castaneum			FoxA		TCCCCCATCTCCAACATGAA				cgaggcttttccttatgcca
			FoxB1		Heingard et al. 2019
			FoxB2		Heingard et al. 2019
			FoxC		GCACCACCAACAACACCAAT				caaccaacgaaacaaagcca
			FoxD		TTGATGATGGACGATGGGTG				cggcgtaacatttcacctcg
			FoxF		GCCATACAACACTCGCCCAC				gtcgaaatgcctccgtactg
			FoxG1		Janssen 2020
			FoxG2		Janssen 2020
			FoxJ2		GAAGGCGTCCAAAACTGCAT				atgttgtgtttgcgttcgcc
			FoxK		CCCCCTTACGCATAAACATC				cgcttcgtgaactgagacc
			FoxL1		GTCCTTCCACTCACTCAGT				ctcgatggtaaatagagtgg
			FoxL2		GCACCAACCTAAGCAAACCT				ccttggaaatgtgttgtcga
			FoxN14		CGAAGACGGCGAACGGATTT				ccgacacgatctgtttatac
			FoxN23		TAGCGTCAATTCCACACCAG				catccaaagactcatcggaa
			FoxO		ATGGACTGCTACAAGATGAAC				gggtctgaatgcggatacgaa
			FoxP		TTAGAAAGGACTACAACGCC				acgaacatctctgcggcctt
			FoxQ2		TGCTGCCCATCGACCAGTA				taagagtctgtggtgtcggt
			fd3f		ATTTCCTCAATCCAAGCCCC				aacgattctcccaggatgct
Parasteatoda tepidariorum			FoxA1		AACGCACAAGAGCTTTCCTG				catttttggatcagggttcg
			FoxA2		CAACCCATGAGTGCTATGAG				ccccatattgaaccatgtca
			FoxB		Heingard et al. 2019
			FoxC		CCCTTTACGGTGAACATCAT				agtgggagatacagagcaat
			FoxD		CCATCTCTTTGACCAACGGA				tcatcgtgaccatgtaccat
			FoxF1		ACAAGTTACCTTCCTGTGCG				gcctgatatgttagcacctg
			FoxF2		TTCATTTGTGGCTGCTGACC				caatgaagtggtcaagcagt
			FoxG		CATCAGCAGCCTTATCAACG				ttggtatgggcttgtagatc
			FoxJ1		AGAACAGAACCCGGATGATT				tgaactgctaccatctgag
			FoxJ2		TATCGAGAAGCTGGTGATGG				gcagtaggaagagatgcagt
			FoxK1		AGCTCTCAGAAAGAAGTGGA				gcccacaaaccaagatcctt
			FoxK2		GTGCTCCTAGTTCTGAAACC				agacgacagccctccataag
			FoxL1		TGGCAAACCGATATTTTCCG				tcaccaacgatctctgtcaa
			FoxL2		GATTCAGGCTTTCAACCGAA				gccaatttctgtcacatctg
			FoxN14		AGAAACTGGAGAAGGGGACA				cagatttgatgggagagaac
			FoxN23		GCATACTCCAAATGGCTTGT				agaatgcttgccatgagact
			FoxO1		AAAAGGATGACTTTATCGGA				gtgcgattgctcatttgtct
			FoxO2		TGCCCCGTCCTGAGAACTTT				gctggttgtttagactctgg
			FoxP1		CACCTTCTATAACTCCACCA				ccacgacatgaaggaggtat
			FoxP2		TCCGCAAGGTCTGAACGCTA				cggacattcgttcttgaagc
			FoxP3		ATGTTACTTGGAGAAAATCCAT				ttagtatggatagaccatcaga
			FoxQ2		ATGATGTGCCGAAGTGATCC				ttgatagattcttgccaccg
Euperipatoides kanangrensis			FoxA		Janssen et al. 2015
			FoxB		Heingard et al. 2019
			FoxC		Janssen et al. 2011b
			FoxD		same degenerate primers as for FoxC and 3´RACE
			FoxF		GCATCGGGGCTGTACTT				ggaagtgaggcattca
			FoxG		Janssen and Budd 2013
			FoxH		CTTCATATCAGCGGTCATCAGATA				gtctagcatcggcaaaggaacgt
			FoxJ1		GGAATTAGATAAGAGTCTG				ttaaagtcatcctcgatgt
			FoxJ2		CTAAAGTTGAATCGTATGGTCAC				taaaatactacttcctagacacgg
			FoxK		ATGATGCCTGGGCTCTT				gcccattattactactgc
			FoxL1		TACGGACGTTTCACTGA				tgtaaagaataaggagatg
			FoxL2		GATGGAAGTTGTATGATTG				ccaatatggataatgcatc
			FoxM		CGAGAAATTTACAGCTGG				attactatcagaataatactg
			FoxN14		CATACTGGAATTTTGGTAA				gttctataacttgctacc
			FoxN23		GCGAAGAAAGTGAAGCAA				gcgttgctaaggttactg
			FoxO		ACCCTAATTTTGAGCCAC				tgtcatcattggatcttg
			FoxP		TCAGGGTTTAACTCCAGA				gccttcgtttgtagaatt
			FoxQ1		AGATTCTGAACGGTGCTT				tgaatcaattaaagtgccc
			FoxQ2		Janssen 2017
			fd3f		GTGCAATAGATTAGGTGTACCATT				aaagaagctgattttttttagggg
