# Supplementary material for: A comprehensive study of arthropod and onychophoran Fox gene expression patterns
Source: PLoS One. 2022 Jul 8;17(7):e0270790. doi: 10.1371/journal.pone.0270790 (PMC9269926; doi:10.1371/journal.pone.0270790)
Supplement: S2 Table — (XLSX) [file pone.0270790.s002.xlsx]

## Sheet: Sheet1
Euperipatoides	FoxA	c210548_g2_i1	MLSHKAYQPVSNMNSMGSMGSMNGMASMNNMTYSPQGMGSNMIGPTGMGSMGSMGMTSGMGSMHPSSMSSMGSMGSMSSMGHMGSLGGMNSMNTSAMNSMNSMGSMNSMSSMNMNGSLSPVRMDVNRAQPLTPTGTSASAIQRARNDKTYRRSYTHAKPPYSYISLITMAIQQSPTKMLTLSDIYQFIMDLFPFYRQNQQRWQNSIRHSLSFNDCFVKVPRTPDKPGKGSFWTLHPDSGNMFENGCYLRRQKRFKCEKKEAVRQAQKATQNVEDSSPSGQNGNTDSSSAPTNATSTASSTAPSCCTATCIAGMGDNDHGHGHGHVHGHKTSQTSHVGNHSHHHISVSSHGMTLPMSTRPLPENSPLSAALLASHLKADPHSFNHPFSINNIISTENKGE…
	FoxB	c209936_g10_i1	MPRPGRNTYSDQKPPYSYISLTTMAIQSSTEKMLPLSEIYKFIMDRFPFYRQNTQRWQNSLRHNLSFNDCFIKIPRRPDRPGKGSYWALHPSCGDMFESGSFLRRRKRFKVMRAHKRENSEHMNQVKPIEANFVQEQAKLRLNALAPGTHLQPFSASTIIPTVYKQPFTIENIIAPDHKMGSHQPLVPQPLLPAQITTFTSAFPPLTAVSTASWDSALNAVKFSVPRTQNSHIFSIPIKPTVTHALQANNMPHPIKATPLQLTFTGLEHSQLHNSSTTTGLAQISPVSRESLKSIVSLSQDAAVTPVDSPKQICTVCS
	FoxC	c201337_g1_i2	MHPLFGDQNYYRHSTYSSVSMGGLSHGGMMYSHEQYPTMARAASYAPYAPHHHTPTKDMVKPPYSYIALIAMAIQNAPEKKITLNGIYQFIMDRFPFYRENKQGWQNSIRHNLSLNECFVKIPRDDKKPGKGSYWTLDPDSVNMFDNGSYLRRRRRFKKKDAIKEKEETSRKDPQKSTEQNGDGPRTGPTITSINAGEMETTTTNTETCSSVTLPTTKLEPLESSSCMSDNKVSLTTSVLPSLHDEMESPTINNFSVENIMTVRNHSPGASSMVTDVTGSTSPLITTPNSLVSPQPLSYSRQSHVYGSQSCSQNTNCSPINYHCRSQAMYSDRMSQHMSIAPTPDDITQNNGLTLGQNHVINSTHQGILNLNVSQAQQFNHQASPWYGMSTTGESPVHT…
	FoxD	c216200_g4_i2	MRCDMEDSTSHALIAPHSNNSFTALAMQQFSEEPQSPIDPGSARQSPGLEHPNSPNSILDDEHSCGELEDKTQTLGLHIKENGKIESDGSSSCGEDNSRTGDKSEDDKKSGKSNLVKPPYSYIALITMSILQSPQKKLTLSGICEFIMNRFPFYREKFPVWQNSIRHNLSLNDCFVKIPREPGNPGKGNYWTLDPASEDMFDNGSFLRRRKRFKRHMPDPLREPTAFMTTGVDPYGHHILTHHHHPALTPYHYMSPLPPPMPLIPPTNLTRTTLSHLNLNVAVPTPTTLLPSIPAPVPCSTTGSNLLTCSPVNSLRTGFSIDNIIGTSSASDTCKTTTLSFRPPSSLSTSMLGRPLLDSRSGTSAFSTPIPMNSMLPALDLEKYRQYMQCNTLAVWHR
	FoxF	c207329_g5_i1	MKIEDMNSIGAVLSGEKTVTNVAVTGTSDTDQQCEKSATKKGNVGIRRQEKPPYSYIALIVMAIQSSPTKRLTLSEIYQFLQQRFPFFRGSYQGWKNSVRHNLSLNECFIKLPKGIGRPGKGHYWTIDPASEFMFEEGSFRRRPRGFRRKCQALKPYGMLTNINASANMLATHYDMLQQSPALTCSPPGPGNGGQHYETNPMINTNTHCSYNSVQSHGMVGGSMTITNNPHYMPSCSVAGLNINSNDFSQIASSSSPIPVSMYGTSERDHTTMHGYTNNASWQNACANSGGHYIKQQPLSPTGSTGSMQSLSPSSTDHGPYVTQMHNTSEPMDLAVNGMRLQGQQSLHRRALCERKPYMNAGNMNMSSNVGVNASTFHHTAYYDKCNI
	FoxG	c187844_g1_i1	MVKIETSESSGLNTVLKSSFSISSMFPEVARRTPSPVADTATNSHIVCSPVISDSGDSRTNDSDRVDSMSNSDEKLSQVRTDSEKTDGRSTDDKQQVTDKDSNAEDKTKNNRGEKPPFSYNALIMMAIRQSPEKRLTLNGIYEFIMKNFPYYRENKQGWQNSIRHNLSLNKCFVKVPRHYDDPGKGNYWMLDPSSDDVFIGGTTGKLRRRSTAASRNRLAAFKRTVPGVLSSGSLSLPTDKTSAMYWPMSNVLSLHQPSPLFRHPSSAYSYGNIIAPSPIGKSTNHNFSVDRLINPDPYPRSSGILHPVVASLRTGLNLSSMGPYSSNLDGQSYLYPHVAHVQTTNSPYDLYPGLRGLNASNAFNSNLSHHMVHGSSILGLRTEGGAFNSVQIIGRPS
	FoxH	c174686_g2_i1	MEILHRSEMTPLETCKQPQLDESKRQHKRHYKRYPKPPYSYLGMIICAIQSSTQERLTVSEIEKEMQNMFSFFRGSYTGWKESVRHTLSMSKCFIKVQRDPSRPNAKKNFWAVDMSKVPAAAFKRQDTKVARAGNFANDLENHLRSTNYKRALNLTLSSENIDTLVNSSFKTETELQNPRQLTTCHSQSGVNRRLTTFTIDAILQRDDKLLTRCEPVYSPQRTTGDALDNSYVPLPDAR
	FoxJ1	c207500_g6_i2	LAIKMAELDKSLTAMDWLPRLNVGGTMNAGNKSGDPLLDGTNKHTGIQYTMRKPANTTMNSATLDPTEGTTHHPKDGKPPYSYANLITFAINSSPKKKMTLSEIYQWICDNFPYYREAGNGWKNSIRHNLSLNKCFLKVPRAKDDPGKGSYWAIDQNPPDDAIPSRKKQRRSSERSSPYSPEDVSLHSSSSSSMSSPTLASLNIPNTTPYQPPPPHPAQIPSGQSRKSFAENSPAFEDLSASFKSLYKSVFEGSHGSHISNPFNNSNSSMQSYSNSHQHHNSHQSHCGMQQGGNSLSGSCEWLQNLDFLKESVRMVGSNNLSWQDIDVSQFQGLMESMKSADLNNLSINPDQFADLASSLSTLFSHSGMQTSLNNHGPPPSDYGSNHTLHSDYVRPMPP…
	FoxJ2	c166986_ge_i1	KVESYGHKYGSIPQTLPQTTEKIDYKTNPHVKPPFSYATLICMAMKANKKNKMTLSSIYSWIQENFLFYKMADPSWQNSIRHNLSLNKCFIKVPRRKDEPGKGGFWRLDPAYADSLVDGVFKKRRSGRENASPCKKIKMENSTTKEYNPITSQPLHSILNPPPPKIGSYPLNHCHEGEPCLGSSILKDDF
	FoxK	c214392_g4_i1	MSTSQRASDHDAWALLALKSAPSSPSRVQWSPEHKGTAIAKLEGREFEYMVRQNRITIGRNSSRGEVDVNMGHSSFISRKHIEIYFESPHFFMVCTGKNGVFVDGVFQRKGAPALQLPPTCYFRFPSTNIKIIFHSLVDETNPPQNNRVPSPPKRKQMAPLKINIPDPDVNFSSPFPSPTGTLSAANSCPTSPRGGTSHRRNVVTDLQMAAAYAAVAVAGEEKDSPSTNNESPKDETKPPYSYAQLIVQAISSAIDKQLTLSGIYSYITKNYPYYRTADKGWQNSIRHNLSLNRYFVKVPRSQEEPGKGSFWRIDSISEPKLVEQAFRRRRQRGVPCFRAPFGGLSSRSAPASPTHIMMSGTFTPDSLSREGSPIPEALNEPASPPQPSSNPVLSKMSR…
	FoxL1	c198591_g1_i1	MTSLANVYGRFTDPRYGYPNPFLYSAASASRDTAYNPYTLSMLASVPERREPPQKPPYSYIALIAMAIRSAPDQKITLSGIYKFIMDRFPYYHDNKQGWQNSIRHNLSLNDCFIKVPREKGKPGKGNYWTLDPNCDEMFENGNFRRRKRRPKTPYKTVEGMKEKSKDDKKGQLKEKNFEAAENTDSEQNCSSTHSTNEECQGLISTLENERRNPAGIKRGNGKLSSSSSSYNPQQDTKENHNKTDHNRHGEESKHSVFTIDSIINSEKNPRSELEEWHLKLLNAEEKSNSDSSISHLRNNELNDIKYSSSAEGTNMFSAYSLTNPLVFPSVIASPQCLALSRSQLGTYRNFISSDSYFHSPAFRLSTVSASPYSLQVALPYCTSGKTWNIT
	FoxL2	c179257_g3_i1	MNGIPKQDDGSCMIANIKKENVDAKEYDDDKELTQDSLNLTKLKLNENHNGEAPLPEQDKKVFNPKPPYSYVALIAMAIKDSSEKRLTLNGIYNYIISKFPFYEKNKKGWQNSIRHNLSLNECFIKIPREGGGERKGNYWTLDPSCDDMFENGNYRRRRRMKRPYRPTATLPKPVFSVSDSPFANQFAALSSKSYFSPSYNYGVACSSWPLSPVQSPQLNYSSCHRLNQLTQYTSQLPAPFQTKMQLPTLNSYGQLGHTLDLNSNSYTIGQMNPHSLDLNSSSTAFPYSCHRTSAPDSMHYPYWAEKQLGL
	FoxN14	c209805_g1_i1	MQNRDDIIYWQKMDLYVPPSGHDLPLQDMIDCDIKSEMDLFDGAEFGQHVAGFGDDLSRDLNSQTPENLETIDTALDNIDSQMTGGLANLSWLQNVNVPEYHMININSTSDLEHTGILVNPRTGLPINQPTNIHSNNGIHNGLNDNSRFLQQTSNTTRYTQTAPSQQIQRKSISQHFLNGHNHRRQLSEHRTKKDAESDDPQDSTNNNSNSKEPPLKIYPKPTYSYSCLIAMALKNSKNGSLPVSEIYSFMCDNFPYFKTAPGGWKNSVRHNLSLNKCFEKIEKPVGNGNSRKGCLWAMNPAKVEKMDEEVQKWRRKDPDAIKRSMAKPEDLDVLEKGYLGHDMKPKTDLQVSVIVKQEPPEEPPNNTSQKSNDPFSIDVSILETQLGLDPTFTGLNMQ…
	FoxN23	c215345_g6_i5	MKSVAMVPQQPREESEASMRQRLSASLSQSCPGVTLTQGLDSAMDDEDESQQENSIDLSHSCFAKIRLEKGTLDDDELTSLTWLQDQNLLKTISGGAGEALRDSPISDLLDDPMENGVSKADGKEYGHQHPPNVPYNPKIHVNSKPPYSFSCLIFMAIEESPNKALPVKDIYSWILSHFPYFQNAPTGWKNSVRHNLSLNKCFRKVDKEKGQNIGKGSLWCIDPDYRPNLLQALRKTPYHPYHQLQMLTAQPITQMPHLPSCQKPLPLAPRINFNIPSPHLFPLLSKRLAASSMKDPEVDAAATMLALKNGPRVQAELKLNHLRSENGIAHRRRFKLKTKFRTPVLGTQQKSQTLDVPVITLNPSEDHTYSYTTSPTDAGSISPSSSIDDPFDFGDEDG…
	FoxO	c213502_g2_i1	MATIEIDPNFEPQTRVRSNTWPLPRPEDYVEKVSDDPLQLDSPIKPDSGQIVKKNTSRRNAWGNMSYADLITQAIISSPEKRLTLSQIYDWMVQNVPFFKDKGDSNSSAGWKNSIRHNLSLHNRFIRVQNEGTGKSSWWMINPDAKPGKSTRRRATSMETHKYEKRRGRVKKKVEQLRTAGSSGTLDGRPGTPHSSSPSEGGDMFPDSPLHSFQLSDFRSRTNSNASSCGGHLSPIPAIETDMHDNEVPPMSPLWHSEFGSTSNLSSPYSNGNMDRFGTDQLVDTLAESMKLSMDNSFNPQPTMQHILQQTATNGYSLGQTQVYSDYNSFAQHSPQPNGSDSKLASLRHSPQHPLQDSYSLNNGISNGYVPLPNVQSLSPAHSVHSLSPAPSMENPHSA…
	FoxP	c205826_g2_i1	MSNMPERMYYYQCLTPDVQNVWKDSSAGMEEVSAKAGLNGLISTSLATTLAQASTIPVTARIINGMPEGYILTGGFVAPSSHLTTSEENSSTSHSHPLYGHGVCKWPGCETQCDDYVAFIKHLNTEHQLDDRSTAQARVQMQVVSQLELQLSKERERLQAMMQHLHMKPGSGGSSNSESKSEPTTPILSKLPSHTATTVSVSSTTPPITMTSPLTSTPISLPPQHTPQAPSSIGPIRRRLSDKANLPISAGESVRLEHTDLGHLLKVMDVYNKHAECEIQRNREFYKNADVRPPFTYASLIRQAIIESPEKQLTLNEIYNWFQNTFCYFRRNAATWKNAVRHNLSLHKCFMRVENVKGAVWTVDEVEFYKRRPQRMSGNMQSRSPTLQHSPTLYGESLN…
	FoxQ1	c158622_g2_i1	SMINSMDTDSERCFLVTNPFYQVHYPDIMMEEKTIAEKNNQEISPGVKDSSKQQVIFTSPLNLTSKVGKNNYKRRPKPPYSYIALIAMAIKDSQTGRLTLAEINEYLMRKFPFFRGEYTGWRNSVRHNLSLNECFQKVLRDPNRPWGKDNYWIINESSEYTFADGIFRRRRKRISKKARHNENTRNDECLKEDVKDKIMQSSPIKLNSP
	FoxQ2	c207492_g1_i1	MQHITENMCTSDQHLIQYGLKMLDPSPYASFHQGMTQAAFEYHRAQLYDYNSRLRYALPGYTNSTYSVNPYTMVHGQDSISHALSHLNKYDPRSRFLHEEPKPSHSYIGLIGMAILSSPEKKLVLSDIYQYILDNYPYFRSRGPGWRNSIRHNLSLNDCFIKAGRSANGKGHYWAIHPANLEDFQKGDFRRRKAQRKVRKHMGLSVPDDEDSPSPPPSSTTSVSWQGNGVVNTQITPKTDNLANTVNTSVNVININTTSLPTRKRQFDVESLLAPDRDDVNRICSKSPVDINTDDTGSISVDYSREGSDKNDDDLIDPRDDIKLDNNSKLEDHDDSILTTKSSDDENVHYSAWRTPTPSHCWPSQRSAFHSTSSASHVPSAWNALATSHGFSIMSSPYP…
	Foxfd3F	c211567_g2_i1	CNRLGVPFTSLNGPKKPPYTYNELIDLALREKGDLTVSEIYQWIMERFPYFKASDDKWKNSIRHNLCISSLFKKGKKTHGNSHLWTRVLDSDKPTSHLFKCGWKRKKMDDLDSTLEELSLSDLNLQYELDTSRAVNSIKEVMENDKKVEVQFIAPVQQVIQGESPGSNIITYAYVWHSQDSSGVNNNMELMKDLDLLDEHPSKHVNFLEQTVIEDAIIEDEPIVELLDNSINFMKMNNHIFTP
	orphan	c200914_g1_i3	MLSEPSLVTGPFSYPINMANSHFPASGVLLGQVWRPDVPVQGIPTKACVSSSAEDPSYLPPLVIDETKENLFAHPGSTIYGSPKMNHIYRKIFDCIPELLQPLSPGSDTCLANMLSEFEREILLPKTAALPKEAKQNGPRANSALYDNSPCMESQETKPVEDSSSDLVDSDDKKSANDSLTNIQWLGILGGDTLTSFHGNKAGVEENKQQLISNTSGTKNDESNKSKETRPPFSYMQLLFKAISSKVDKKMTLREIYSWIETNFPYYRTAKHSWKNSIRHNLSLYDVFKRTREMVAGESLSYWTINEEVMNRQEQSRNTNSNNNNNNNQEAITSNAVSQSPSALPKMPTKAYAILPVEIQYNPAGVPTAQIILPMDSTVQPVTIVKSSNQDPSKQVPLT…
Glomeris	FoxA	c56707_g1_i1	MMLSHKGYPDNMGTMGGMAAMNSYSMNTMSQMGMGYASQGLGGNVLTSGHMGGAGACMGSSMGAMGTLGSINSINMNGLGSACMGGMAAMSNVNMNGGLRELASSASPPALSSLGLMSNNGVPVGGGGGGGGGGGGMQQQGGGSGGQVGQGAPGSTAAAAAALHRVRNDKAYRRSYTHAKPPYSYISLITMAIQNSPSKMLTLSEIYQFIMDLFPFYRQNQQRWQNSIRHSLSFNDCFVKVPRTPDKPGKGSFWTLHPDSGNMFENGCYLRRQKRFKCEKKEMIRQAQKTTDMSPGGGGDGGGNVSIKEGSQDGQDTVVKDGRLTTSSTSAMPPAPSSSASSSSSLSSGTSRPIIGKGEPCSVASLQDDGCCDVVSGLHGHQQSQNQQANLQANSDHVL…
	FoxB	c46726_g1_i2	MPRPGRNTYSDQKPPYSYISLTTMAIQSSSEKMLTLSDIYKFIMDRFPFYRKNTQRWQNSLRHNLSFNDCFIKIPRRPDRPGKGSYWALHPGCGDMFENGSFLRRRKRFKLPKPEREALQAGLASLAAAAAANGPLKPLETSQTTNIISSSEQAKMQRISAMNMNSTVSGGHHHHHHHP
	FoxC	c57130_g2_i1	MNLSSTMHTLFGDNNAYYRHHASTYPSALQSMSAVHAGNVTGSSNMVPVYSASDQYSMMHGRPSPYSPYSTTHHSAGHSHLPAKDMVKPPYSYIALIAMAIQSAPEKKITLNGIYQFIMDRFPYYRENKQGWQNSIRHNLSLNECFVKVPRDDKKPGKGSYWTLDPDSLNMFDNGSFLRRRRRFKKKDALKEKEESLKKQQHHHHINGGNNQPAAEDMATSSTTPCRTSPPPPTSASIATTVSSNCVSSSSSPTAANTMHHVKMEPHEPIKLSSCMKSSGGATIQKPMMADVVCETLHPNDTPSACSFSVDNLMTTVRGGHQVVINANANN
	FoxD	c55320_g1_i1	LTSGRRPTHTQASGDGRRTERSTSGPVGPDQPQQPLATTSASSPMCFAMESQNCGRGPIGGVVANANLMAAGAATPTNSAHHVVVPHHPNLLHYHHLHAHFSHLHGQNQHQNQNVNAHTNAQQNQPFHILPLTWGSGHHQHQNQLQIHPVTNPNTTTTPTAVSATSCPTAATSSRNHHRMTSTENITDRSEEDETLATDPHKSLLCVGELHEDIGDDPNVVDDLDEDEDNLPINVDSDSPFDEDDDDDDHLCKEASISKQSDIKIAGGDSKDSDDGTNPQGVAATDDPSNPKSSVATAGGGSSASGGKSSLVKPPYSYIALITMSILQSPQKKLTLSGICEFIMNRFPYYREKFPVWQNSIRHNLSLNDCFVKIPREPGNPGKGNYWTLDPASEDMFDN…
	FoxF	c55346_g1_i1	MTSTGVGVGAVALGVGLRAGDLFPERPTTTEAVKVRAFFDRKMKMEEMDSICRGGGGAGGDVGDPQTESSCNEDNDNNNQASTSSDIKTSPTPNPSATSPSSVSSTSSKKATAGVRRQEKPPYSYIALIVMAIQSSPTKRLTLSEIYQFLQQRFPFFRGAYQGWKNSVRHNLSLNECFIKLPKGLGRPGKGHYWTIDPASEFMFEEGSYRRRPRGFRRKCQALKPYGFFNMQGPGGGPPPPAPSHTTAMYEAAMSSHHLHHAHAHSHHQHHAVNGPSVVGNAGSAGMIGCPGSSSQAYGDPQTSLAGQIHLPGPCTPPEWQSRFPSWQALGNIMSSQNSQCGGSNVSNGVLGGASSALNSGGSVYCSSSPSSLGMTTGTMGYPTSSCNMTQPVTSVSSD…
	FoxG	c63664_g1_i1	MVRIVSVYNSSPPTMEAPTSLKKSPFSIRSLLAVDTMAPTQPTPGAGVTNKTKSQSLCAPHAHVGLVNVVNGHLLNKNTRCSYDDEEAELEDDDEDVLMDEEDEDIDVVVDVDDVIETRANSADTQSSKRDAEEEDESGTDDVGSSKNTTKTSDAAKNSSAEDTTCSEEKKKSEKPPFSYNALIMMAIRQSPEKRLTLNGIYEFIMRNFPYYRENKQGWQNSIRHNLSLNKCFVKVPRHYDDPGKGNYWMLDPSSDDVFIGGTTGKLRRRSASASRSRLAAFKRAAAAAAAVSVANYPGQAIHGHHYHMLHHPHHHVTVAGHMHHEKNGAFWSALHHHHQQQQQHHHQQQQQQHHSLVHHQAALAALHGHHPHLGLHLGGVGVPPGAHGHFLRYMATSP…
	FoxJ1	c55625_g2_i3	MALRSILLATSTVGKRHPSRRPSAPRNRSMKPPPPTSPSLRNEPSTSTQTPTPASDTTGKWRKARCRRAILAPLDLPSPSESNGRCPKEIGPGVMLILCKDQMAQRFQQKWREMNPDESSSSSGSGVGPVSGSGSGSGPLVPCIVTEGATNNNNSTGSGSVVDDSLTSLNWLHNLNIMGGIDVPTPPTPPASPLSSGGDGRGSDNGKNGRKQRMQAPPTESIDYRTNGDAKPPFSYANLICMAMKANKNKMTLSAIYKWIRDNFMYYRSADSGWQNSIRHNLSLNKCFMKVARNKDEPGKGGFWKLDPVYADALRDGTLKKRRSSTSRPTHKRSRKENVLLTTPSTQEMICPDPLPDDSECTLEEETQLSLTQLQRLLHDDHDHDHHLESYQVDPRLLA…
	FoxJ2	c40748_g1_i3	MSYHNNVSESNWLAQLSAENVSRESVETAAVTDGNRIIMATMERGASVAGREGKPPYSYSMLITCAINSSSDKRMTLSEIYQWIVQNFPFYKDAGNGWRNSIRHNLSLNKCFFKIPRTKDDPGKGSYWAINTHSSQSIRVRKKHNTVRHQLPYGQDFTCSHQFDTNSAADADIVQDSMVQTEQNPLLPSSSIIVSESQTANTTLHTQSLLGGVPPEAKLEDLTNEQLEGIATSLSQYLCNVSAAQSSSGNTLNLPHLSHNDKANAQLADLLNLRSQMSDTLNTSCSIPQLDQQCSGAANSQSNRNACLMMPTGSCSNSGDESDEGHFNWDQLL
	FoxK	c56806_g2_i1	AAAAAAAASSSSSSSSSNEEKEVAEGAPPPPPNHEGPSSPKDDSKPPYSYAQLIVQAISSAQDKQLTLSGIYSYITKNYPYYRTADKGWQNSIRHNLSLNRYFVKVPRTQEEPGKGSFWRIDPQSESKLVEQAFRRRRQRGVPCFRTPFGGLSSRSAPASPSHGGHSGLVTPDCLSREGSPVPDSACDSGVGSPSSVSISSHDARANLSAPASPRSNTSMGLVTTLMVSSAHLYGPHPHKPKITLSQPVSVVTNGNSFSTCIDGDKLLPMALPLEQRSISPSHSQTPVIVQAPSSANYASHYEQSQMSGTFAVPAPPGDPHSSLACNAASALNMLATSAAMSSKRPLEPCSVPTTNTSGADGGVCGTSLTTPAANGDGRSPKRLRNDDFPSSDTADTDK
	FoxL1	c57203_g1_i3	MIALLDERMTMTSSHHHHQHDYALCHPMNSFEMYPTTCTIRPPAQEVQVQPASAVLSVIAARYSPYHPSAAHLFSHNSVIPAPPWVHHHYHLQQMLMPTSHPNTARRPMLHATIQKPPFSYIALIAMSIRSTPNRMITLSGIYKYITDHFPFYHQNKQGWQNSIRHNLSLNDCFQKVPREKGAPGKGHYWTLDPECEDMFQNGNFRRRKRKAKPAIATKSTDPSSNSEKHLTRQRSTTARNHSQMQSSSPQQNREVRPPEKIHMYPTTNNEENGAQLIGNLPYENTDNVCAISQGGNSKKLSFGEFPRSGAPKPGNIEEIREGDKLSNMERVTSLRKHTPKGTEVGAGESGGGAGAGTKALLFTIDKLLGCDGLASGRCDDRISASERQNKQTSSDGYL…
	FoxL2	c54178_g6_i2	MTKVDVTSTGLGPIRATPPRESSPFSLRMSPILQCPISSSSEPHVTPHVTPLSTRMLLVPKAEPGPDITVQSNCSGSTHRSNTNDTGPVSGGGGGGTSGSSIGNQDNAAKPPYSYVALIAMAIKESAERRLTLSEIYGFITNKFPYFE
	FoxN14	c58597_g2_i4	MDSHLFCDTDCFSLQEMIERDMRSPFDPVLGVVQDLDLDPADCDDDYCHFPPNRSSLPCVVNDQDSIDSFDNLQLRAGTSHFTWFPGSAAGTVSVSDVENSVCATTVIVNPHAAMPQLQPQSSTLLTRKSTSPSSSSSSSSDAPCVEDNLVTVANRNALAEALASVARHHRQHKRQKVQHRRRHSDVTEDDSDSSPPPTPTPRIKAPSSAARVKREPKAKARKLEGGGVTYGGGVESGVPGDSDDVKAYPKPTYSYSCLIAMALKNSSTGCLPVSEIYSFMTENFPYFKTAPHGWKNSVRHNLSLNKCFEKIEKPPASSGTNKKGCLWTMNPDKVGKMEEEMQKWSRKDPIAIKLSMACPENLDTLEKGFRHCVPIKARKKAVRAAPKVETITLKHEEI…
	FoxN23	c57541_g2_i1	MLSMVACREMLPLLPDDDVDAGADADEGCETADSTSASPVASHRSSSAAQQALEDDELTSLSWLQNRNLLRVLRASEASAAAQNASRTSAGDAEYEDDTSASGAGFVPSDSPTSDYGDDCGDGSLEENFGHGSSEGNYDLRSRSQKPPYSFSSLIFMAIEASSSKALPVKDIYAWILGHFPYFASAPTGWKNSVRHNLSLNKCFRKVEREKGHMNIGKGSLWCIDPEFRPNLLQALRKVPYCSYQHLQLFTAVSATTPNASNRVAIVPSPQKCCMVSTKLAGNLPNPELFPYLSKRLAASTIKEQEVDAAATMLALKNGPGLVTPVAAALETASRKRVGAEENGILEKRRKKWEHRRASERTLWPRRPTSIAIGEFEGATAPLPSASVPVMTVVTCCPS…
	FoxO	c55087_g1_i1 len=8203	MDTVDIDPNFEPQQRARSNTWPLPRPDNYSDKDDVGGGAVGGIGGMGGVAPNDPGGLQGHLPKKSSSRRNAWGNMSYADLITQAIQSSVDKRLTLSQIYDWMVQNVPYFKDKGDSNSSAGWKNSIRHNLSLHNRFMRVQNEGTGKSSWWMINPDAKPGKAARRRATSMETPKYEKKRGRVKKKVDAIRSGIDATPSPSSSISESLDMFPDSPRHHTYQLSPDFRPRASSNASSCGRLSPIPVEPDMHDSQVPPMSPGPWSNAGSQADLVGVTAVTLYSGGDRYGADQLVDTLTETMKLGSTVVIGAPSQQQTAGTPPVGSPAVSVSSPSSSSGVTTAANTSNGLKPSPPSSVGQLSPHAHLALNTANGFNGAYTASGNGGGSVTAGGTGPDGGSSVSFA…
	FoxP	c59194_g5_i11	MEASAMCYGAANATCNFSPPQQGQCESWKTSSSSSSSSSSFNSTSAATNKQQNESYLCRSPVDLNMNSFSLSPIDFEPLPNLFTFAQCGSSYKDFSLYKEKNPHDMADVLLSLKHAVVRPGQMHQLGSLPPLSPVAGVSATTFSPITYAHGQQLSPNLYGSVTSPSSVHHGYAPPTSQYYIESPCSAQSVSAGNLTVQANQPSSNNPQTFQSGQPNLFPSMSLNVSMNMTMGMGAYNMMDHHHHHHHQHHHPHHHQSRATPPLMGSSQLSLPPPPLLPPSCNLTPVTSSSSAASPISMATMASIGLRPPVTSPAMMHQGTHTTAGAAAAAAAAAAAAAAALASPGHGHGHGHGHGHGGHGGPIRRRVSDKNSGQGMTGLGPLGLELSECVRRRVGADRV…
	FoxQ2	c56334_g2_i1	MHAIMCSNNDTALVPYGLACKSLTDTATTVSSPAVSASAAAAAAAYVSLAPGGVTLTQAALEHYRLQLYNYAYADRFRFTHPALAAAVSSPFQLTAGYAAGLAHDASPQAFSLSPYSGKFDPRAYRLQEEPKPQHSYIGLIGMAILSSPDKKLVLSDIYQYILDNYAYFRSRGPGWRNSIRHNLSLNDCFIKAGRSANGKGHYWAIHPANVEDFKKGDFRRRKAQRRVRKHMGLAVPDDEDSTSPPPNPPPNIVPPARGKVPSSLWADLTVKNPVHVPSSTASSSPPTQGMAQRNNKRQFDMESLLAPDPDPKRARLTFQRAVATCAARTDAECCDDETCNQDRSRSASGRGDGDSDSDSDGQSPRILHHNMNQRVSLQNHHQANGGPCSRTLWSLAPM…
Parasteatoda	FoxA	>aug3.g6985.t1	MLTHKSFPDCSTMPSGNYMPVTSMPMSLNYSTPQFNAGLLSPQNMAAVAPACMTQPMPPIGSITPLNNVAPNRTDMQTYVNTDYHSDPNLALKARNDKFRRSLPHAKPPYSYISLITMAIQNSPQKMLTLNEIYQFIVDIFPFYRQNQQRWQNSIRHSLSFNDCFVKVARTPDKPGKGSFWALHPESGDMFENGCFLRRQKRFKCTKKEAIRQTQKCQKSPGDQGVKSEPEMNSSPKMDPKSSPMKVPEMEQPCLPPVNTSLPSTTDAYQQMYQIQSFNANSNATNSSRNRLDCYKQEMLYSSHRYPESCSVSDPGMDHNAYQDIMKDLFFLQQPNYKLEPGFNATSHPFSINNIISNPDPKMDSKFFEMTVPHYSNYSSGMPTSDNMAYYSPSFYSVP…
	FoxA2	>aug3.g25746.t1	MMLSHKGYPDSSCSMGTMQPMSAMSNSYSMNSATASSMSMAGMNYSPQSFGTNMMSASAMGGMGPTAGMGMGVGGTAGACMSPTMTAMTPLGGMNSLNQSMNGMTSPACMGSMTGLGSMNSLAAAGRDFGGHAGAGDGSASAATAALQRARADKTYRRSYSHAKPPYSYISLITMAIQNSPSKMLTLSEIYQFIMDLFPYYRQNQQRWQNSIRHSLSFNDCFVKVPRTPDKPGKGSFWTLHPDSGNMFENGCYLRRQKRFKCEKKEAVRQANKGSHSSNSSPSPSGKGSDSRMSPHSHQQPPHHLQQHHHIQRGTPNSSPHPMNPQGYGGHQMTQHPSNSHLVEACKAEDPSCCSPPINGQGMHHAALEHQLAAIHPRNLTEAAVLHSGMLAAGQLKTD…
	FoxB	>aug3.g9968.t1	VVLYSKVCLGLKAMPRPGRSTYGDQKPPYSYISLTFMAINSSSEKMLTLSEIYKFIMDRFPYYQKNTQRWQNSLRHNLSFNDCFIKIPRRPDRPGKGSYWALHPACGDMFENGSYLRRRKRFKLSKQAKDATAAALADMKHFESMGQVAVQEHAKMRLTALAAAPSHLQPLSETLLTTPMPTTYKQPFTIDNIIGTDFKTGGFVGGSPAFQGHQGLIPQSILAPRSLANFSLNMAGWPATYTSAAYNPVMNSADLYFTAAKPQPATSVFSFPLHPHLHRNFGTFPAALPSYIPYKNHLYPGATALPSLTEHAMLGSAVMPSHAISPPVRVDSVSSDISSQSLDVVSDDSSK*
	FoxC	>aug3.g8638.t1	MHPLYGEHHGYYRYDGYPGMGMSPAAGNGVMAPYAAGQQQAVERYGATAVVRPSPYAAAPYAPAVHQTTTQPSKDMVKPPYSYIALITMAIQNSPEKKITLNGIYQFIIDRFPFYRENKQGWQNSIRHNLSLNDCFVKVPRDDKKPGKGSYWTLDPDSVNMFDNGSYLRRRRRFKKKDSIRDKDENPLKKQQSTSKRDELSKEGALAEPTAGNLAMKTNSNASNNNIVDGISTASTRNDRHSTSPPRTGSHHLPCTLTPKVEPMDDELMDHRHNNPLFNPSCMQRLVLSGDCKYDRLKASPSMQNNMSPATSSSYVDSSVVDGASISSFSVDLLVRDPRAQSPVSHMSDSIINSLSSRSGINSTHRSCSSTNGLNTLSYGSRTNFPCSALTLPPCSASP…
	FoxD	>aug3.g25060.t1-FoxD	MASEQGSRSEAISLTNGSFIMNGVPHGALVPRPGYCSSQDIVCSPLMNVSSREPKLDSLVSVDSDSDLQDSDFDSGGIAEADTTDTSVDPASERLDSNKDDPGKDGKGHLVKPPYSYIALITMAILHSPEKKLTLSGICEFIRNRFSFYKAKFPAWQNSIRHNLSLNDCFIKIPRTPECPGKGNYWSLDPNAEGMFDNGSFLRRRKRYKRASPYIKDASAFMAATLDPYRHGLFAGHPHVALGYPYMPQLPPPVPLLTPQDLARVTLHPINLGAIQHSLAGVCAGPAPIFDNSGDVTTTSPQCTKVAHPPKPSFSIERIIGEAKTADVKPEMLRPNMPILSRGPPLDTPYGCHPLEKYRQYLQTFTSLEANGTWSR*
	FoxF1	>aug3.g8637.t1	MTLDELHVKYANSVLKNKEVDYTDRVNQSSYRLQDCLTGMDNNNKLPSCAEITTPGNDRNNLYRMFSNVFQRPSDQCFKPGQFDYASDMYTNPSYQAETVEKRYRDGLKPGISPEYKRDAYEASSEITVGQSNPRNDNPMQTFAVKEEVCSEDNERLVASPDKAEDDSLDRTLSKNDDCSSPKKSGAGMRKQEKPPFSYIALIVMAIQSSPTMRLTLNEIYEYLQSRFEFFRGEYKGWKNSVRHNLSLNDCFIKLPKGVGRPGKGHYWTVDPASVTVFQDGSSKRRPRGFKRRCQLTDLQRFPMCYPGVNTSSVIGYDMMNQPNMTCGPLQSTTLANLLQYPNESSEFLGKMNARQPVRRKCAVPFHPYYYQNSSGTMIGYDSINQTSSNMAGSTGANI…
	FoxF2	>aug3.g19520.t1	TEVINCTEEMNCTEEMNCTEVMNCSEEMNCTEEMNCTEVMNCDEEMNCTEEMNCTEVMNCDEEMNCTEEMNCTEVMNCDEEMNCTEEMNCTEVMNCTEVINCDEEMNCTEEMNCTEEMNCTEEMNCTEVINCDEEMNCTEEMNCTEVMNCSEVMKCIEIMNCTEHLTMLESTIIDSDDFLLRDMDFSMVSSTTKDSFVAADLEPQPPQVPTSSSEDALQAPDRKTSSSGGVRRHEKPPYSYIALIVMAIQSSPSKRLTLNEIYQYLQNRFHFFRGQYQGWKNSVRHNLSLNDCFIKLPKGLGRPGKGHYWTVDPASEFMFEEGSFRRRPRGFRRRYHALKPYLYQARNFSGFEGMPLNTPCWNPANYSSCAQQQQEQQHQQWDDLQPMGEFSPQNHRMM…
	FoxG	>aug3.g23979.t1	SYLMCRLRSGTSYLKSFLWQSAMVRIEGTAEAMVVPRRTSFSISSLINGGEDDDNVPATAAAVVTPPPPAVECPRDFSNRRNNIDGASTPPDSDTKSDATTPITSSPPSPSKVAQDKSSNKAKNSSDDKKSTFEKPPFSYNALIMMAIRQSPEKRLTLNGIYEFIMKNFPYYRENKQGWQNSIRHNLSLNKCFVKVPRHYDDPGKGNYWMLDPSSDDVFIGGTTGKLRRRTTAASRSRLAAFKRAGAPMFHAGLNPAFHHHDKSTLGWSLAGYGGFHTPGGLLSFKYPYSSLTTNMAALQSPKPTGFSVDRLIGAETAANLHNPLWSSLGCPPGCSPLGLGSPQGYSAMPGCGYLLSSLVAPGQALYDLQALRTVSAMNCQAGQARNASQSSTTSSSEN…
	FoxJ1	>aug3.g1967.t1	MTFKMPIVSKDEMALRFHQNWREQNPDDFVDDNGGVDDCLTNLNWLQNLNIMTKIGAPTPETPPASPVPSPDSFLSSKTSLCCGERNLVNKSKNNFCNKPVVEDVDYKTNGTVKPPYSYATLICMAMKANKNKMTLSAIYKWIKENFMYYRNADPSWQNSIRHNLSLNKCFIKIPRSKDEPGKGGFWRLDPQYAESLVDGIFKKRRPAQRQAGSGAAKKCRRDNKLKGQNDTLTRVLETFQQDTPPSSAGSLVSHSEVELMADLKPLAVMSSSPSQQEVFGYASVNNICEFQPERLLLQPHNNKMPQSTTLSQQDEEVLQTLEPLPHSNIANNGLRVAHTAIMNGQSNNDLCWNEVLGDPDLELESLYKYRPEDSISSVVNTALALNDDLFSSDGSSSD…
	FoxJ2	>aug3.g13311.t1	MGDLDRSLTSMDWLPRLNVRGSLNGADAHDNPVTCESTRNCRQKDGKPPYSYATLISYAINSSPSKKMTLNEIYNWICSNFPYYREAGDGWKNSIRHNLSLNKYFRKVPRPKDDPGKGSYWAIDHAPSDSDDSRRRKCRQRDKVFPYSSDNGSSNTVSSPVHCHQMANVCSPPGHQMGTHMNAERVGVSNSHPPFHDMGHVSRHMISQQERLNSCCNHNQQFNGNTSHSQDRIPASDFAQSLDWLRENAKMSINGSVQNDSGYQGSDKMTTADFVQSLDWLRESAKMTGNGGLQDIDMSQFQEMMENLKSKDPTMSVLSPDQLADLNSSLNALFSQSGVMQTASLPTASTMQSCYQNTCIETNYSRDSCMLSNVPVSSNSPHAFSAESSNLSYQSQAET…
	FoxK1	>aug3.g15476.t1	MASSQKEVDSDAWALLALKSAPASPSKVQWSPEPKAAAIARLEGREFEYMIRQNRITIGRNSRVGDVDVNMGHSSFISRKHLEVTFESPHFYMSCNGKNGVFVDGVFQRKGAPPLQLPKQCVFRFPSTSIKIMFQSLIDENNPPVHGTDSPCKSMAPLRISIPEHEGNSSSPPSPTGTISAANSCPTSPRGGSRRTFGNDLQIAAVYAVAASSSEEKKVKVESVPPSNIVAHIPNPQVSLVTETVVTSEPVGARDDQKPPFSYAQLIVQAISSAQDRQLTLNEIYSYITKNYPFYRTADRGWQNSIRHNLSLNRHFVKVPRPQEEPGKGSFWKIDSQSESKLIEQAFRRRRQRGVPCFRAPYGGLSSRSAPASPSHSGISGLVTPDSLSREPSPTPESM…
	FoxK2	>aug3.g27823.t1	MSGAPSSETDAYALLSLKSAPSSPTKVLWSPEPNAAAIAKLEGREFEYMIRQNRISIGRNSSRGEVDVNMGHSSFISRKHLEICFENSCFFMSCNGKNGVFVDGVFMRKGAPSLELPRTCIIRFPSTNIKIVFQSLIDEGSPTRPTHELIVPKPMAPLRIKIPEPDIPSIINNNDRFISPAPSPTGTISAANSCPASPRGGLSRRNITNELQMVAAYAAVAAVSNNKPEQKTLSFSNEYSTNNGAATIKDDKPPYSYAQLIVQAISSVPDRQLTLSGIYSYITTNYPFYRTADRSWQNSIRHNLSLNRYFMKVPRSQEEPGKGSFWRIDPSSEAKLVEQAFRKRRQRGVPCFRTPYGGLSSRVGFLPSKTGFWHDSGKNRVFTGHFINPSVPQNISSSL…
	FoxL1	>aug3.g2894.t1	MANRYFPIFADPRNFVYNPGMLYTHRATEGVLSGYRHLPGYEMGRILAPSQTNPIHEAGRAEPPPQKPPYSYIALIAMAIRNSPDNRITLDGIYKFIMDRFPYYHDNKQGWQNSIRHNLSLNDCFLKVPREKGKPGKGSYWTLKNNGEEMFENGNFRRRKRRTKMAQSKSIESHSTTIVDQYQTKSNSLNCPKSEKKLHSKTSSKHLNTPIRPGVIVNQSISKNKVLEDIDNGLCMTTRTDARDKTSPPLTPKAANFTIERLIGSSTEEKKENDSSQSEQNNEIESSKTINQLEESTSLMSPLMYHQLMLLNKDKHISSHLPLSLASQHSVLYSHVNLLNNKIIPSYASTIGLSWPSIPILNGLADSVSNAQGSFITPWLNISSANKAIWAGPSSDSFS…
	FoxL2	>aug3.g7640.t1	TLNSYKFYFYYFLDTLRTSPSPLDMTSVSYSSCSNNTGFPSSTCQPKSTPSPALSSSQLYTPYSESESSGSFKSTPPFPFSPQFSNYSPRSEVTDSGFQPKPDAGTLYENPPDCSYYKQEQGLKSSARYSKDCLRPYPAVSRSRNITSRNLNSGSYVSYSLMLSESRNSSTIDDLEPPHLTRESYMSSCNPDIESANGNPHPNKHSSNDCSEGTQHSHPDSESPVNNDPVDIIETGHVQINNSNSSETDLTGKGRDFSEDSEDDISTRIKNSVSHSNLHTSPLDGDIKSTNSTHMSDQYELKPPGLNTAHISNPFSSDLKPSNLSITHLTDPFNNEMKPANLSVSHVGNPFCNDIKLANLSITDSSNLYGSDSKPANLSITNLTTSKQSSGGCNASTQD…
	FoxN14	>aug3.g19784.t1-FoxN1	TFFDETFSLREMIDSDIRHYKAETGEGDISSLGASHLDSTTSHSHHLNSIIDSDLSDDGGTGWMDSSQIFNTSAEIDELSCVDPQTVLPVSIPVSIPLSSNDSSNMLTSNNTLTISTSGSIAVTLPIQVITSNSDMTDANLISSMPTPSPSPHNMTSQQLFSEHDTDTSQDSDSPKPKFKNKNVKSNQQHSVVENAYPKPAYSYSCLIAMALKNSKTGSLPVNEIYDFMTENFPYFKTAPNGWKNSVRHNLSLNKCFEKIEKPSGNSAQRKGYLWAMNPAKIEKMEEELQKWGSKDPAAIRKSMANPERLELIEKGELRNESDPEVEDMNISQVAEEEKYTHEEKENEMKVQNMGNEMLNNDFPALGESVNIDACIDLDLQKGIWEDLCEDRLQFLNDS…
	FoxN23	>aug3.g19184.t1	MAVEEHAEEDKSILAMTTNFKHTPNGLLSIGKSSNPNSLFVTNLVKETTGEDDELTSLAWLQDTNLLKNFQVGNYGIESEDVLSDSPSSDYLDETIEHVTVNGSESSEQNVSEAISGHAPYNPTLHANSKPPFSFSCLIFMAIEESANKALPVKDIYNWILTRFPYFQNAPTGWKNSVRHNLSLSKCFRKVEKEKGQNVGKGSLWCIDPEFRPNLVQALQKAPSMANVEFSQFACVSANSNGKIDSEIKPCLLVSSQEAIQIPSPELFPFLSRRLASSMKDPEVDAAATMLTLKNSPSVITQSISEESENDSIQSNQKFVRKRLRLKHVSQTPAAKKIKVTKPVITSSPSEDHTYSACLNDPKCSLSITSELDDELPRWPGEKNNNDGKVTFNGKCTSK…
	FoxO1	>aug3.g244.t1	AKNKRMTLSEIYEYIIRNVPYFHDKGDSKSSCGWKNSIRHNLSLHNRFQRIQPDDIETTNRCSYWQMNPVAGSQNTPRRRSSRSRRRNRTRIRHPMIYNSGQLLTNRASLPNLPYLGRDNFSTFQENLMSTPAWSSAASTTTASADLFIKSKTVSEFDLRNYRSLQITDLKYCSNTPMTNNSYLNDSPPNTDKTDRSNVMRINHYPQQFQFNADLFSRNLCMSENQHSNKSFIEYVSTENGAVDCHLNESDVKSGYRSILPLTGSGCFTSAHHLSGSFVTTNTTEYSNSSGLSEYMNASTNDSKIVDFTDTSDSKTIIYDKSEFINVPIYENQPINSSESKFEFLNKSTEFQSTNTAEFDNNSDSKTANLDDKVFFNLSSRLFQTNEQSHEKESVAGSE…
	FoxO2	>aug3.g2974.t1	MDPLDIDPNFEPQTRARSNTWPLPRPENFVEAGEGDEKSGLPAHLQGHIPGGALDPQAPKKNSSRRNAWGNMSYADLITQAIQSSPEKRLTLAQIYEWMVQNVAYFKDKGDSNSSAGWKNSIRHNLSLHNRFMRVQNEGTGKSSWWMINPDAKPGKAARRRATSMETQKYEKKRGRVKKKVEALRNGATPSPSSSVSEGQDLFPDSPVHHGFQLSPDFRPRASSNASSCGGRLSPIPAVESDIQESDMPSLEPLSWNTDMVHLGGYDQQSVSSGNGMDRFTTDHLVKSLTESMKLRNGSGGEADSFSRLADCAVKPISNGRPSPQQLGSGGSYTLNFNPHYGSNGSLNRNTGDYRPPVYQQQVSPDQINAIKRPPAQQQVIESVNGRSYTLTNLQSLNN…
	FoxP1	>aug3.g7591.t1	MGKKKEELVLESGSRIEMVDVDQVCSSSPNSATTSIEDQVASILYHLGKDEEMMSHESYSENSAINLSTTQTSRGSSSAANGTGDSEDSQSSNKTVGKGCDGVTDSTPLNSAAQLLMVPHQSSMQKFLSPTQIQQFLQHQALYYQRQQHQQQQLKQLESFIPHLQEQLQINMLQQNQVLQQLTSLPMEMNSEKGSRHQLQAQLQQLSAQQHQLIQQLQQSHRQYFMASTPYNSNAAHDEKPDSNATSWKNNEEPNITNGNHHGPTPQLQNGQQNVISPSITPPSSRRTATPKEDPQNHLLFGHGVCKWPGCETFCDDYQDFLKHLNHEHQLDDRSTAQARVQMQVVSQLEMQLDKEKNRLQAMMEHLHMKTTSSGNLDMGNLNNKNSGNLKFPTSKAVH…
	FoxP2	>aug3.g26292.t1	MEVEVRIPLPPVEISTPIIKIFDSPKPPISPSLQVPKTGHGMMEHEEDGDVAINLSKNQAPRSADTPNGNAEPEDGEPQGSKAHGIKRSRATNNHHGEKPGIGNDSNIPPLLMMNSQLLAQHQLQQLLQQPSPTQLQQLLQQQQSIFLQQQQQQHQQHQQLKQLESVIPHIQEQINLNIMQQSQILHQLNGLNNGLPGLGSSDKKANRQQLQLQLQQLALQQHQLMQQLQLSNRQYMINLQPFMLPQGLNANDVWKEGSGDESGSTVNGMMHGGSPGAGRPLVNGTAPQHEIYSVSPVSTASSSSSQRSLPPTPKDERGCSSPPSHALYGHGVCKWPGCEAVCDDYQSFKKHLNLEHQLDDRSTAQARVQMQVVSQLELQLSKEKERLQAMMQHLHMKP…
	FoxP3	>aug3.g26293.t1	MLLGENPSLSDSTIHKNVGEGTNLGITEELQRNREFYKISEDKPPFTYASLIGQAIYESPDKQLTLNDIYNWFISSFGYFKPNDAKWKNAVRHNLSLQPYFMRVAVDAKGGMWTMDQIEFFKRKERTSGSTQLKATYISLAKLCHIILHQLLHLMVYPY*
	FoxQ2	>aug3.g4586.t1	MMCRSDPSFAALNKVLAATDQNPFAPPAVNPAAALAEFQRLQIYDYNRLRFHPFGLPYGLAGTFPDTGQYGFSPFVRFDPRTARFATEEPKPQHSYIGLIAMAILSCPEKKMVLSDIYQYILDQYPYFRNRGPGWRNSIRHNLSLNDCFIKAGRSANGKGHYWAIHPANIEDFKKGDFRRRKAQRKVRKHMGLSVPDDDDSPAPTPPPRPPLEVTAPLVDPQRHHKMLQSPPHPVKLTIARQKRQFDMESILAPDPSPSTDSPRLTECESPRRGAFSHSPGSESPKDILPPNYFQAPGVAPPARRAMQWTVSLPLQSVGVPQRLNTFGPYVGSTPCWSSAASLLTYSVSGRGANSSEVSPCSSTPMQSPLVHRWQESINRVMDADNKLEH*
Tribolium	FoxA	NP_001034503.2	MLTQKLYSDSTTMATSSNAMSPMTPTYSMNSMSCVSMPSMNCSPQAASFGSSMLNSGMPGGMAMNGNGMTSSSMGYTTIGSPISNMNAACMATPMATMNSYGSVGTLGRGDLGGGDTSPNSALQRARADKTYRRSYTHAKPPYSYISLITMAIQNSPQKMLTLSEIYQFIMDLFPFYRQNQQRWQNSIRHSLSFNDCFVKVPRTPDKPGKGSFWSLHPDSGNMFENGCYLRRQKRFKDEKKELIRQTHKSPSHSVDNSNSSEKKSSIQHGDDAHKTHHLDKNPENTLGTMLSIHPSKLDVEQMNLLHSNDLNMHQQHHQQNMSHEELSAMVNRCHPLSLSSDHQAMLHHNPMSHHLKQEPSGFTSSNHPFSINRLLPTAESKADIKMYADMHQYGYNTL…
	FoxB	XP_968211.1	MPRPPRETYGDQKPPYSYISLTAMAIWSSPEKMLPLSEIYRFITDRFPYYRRNTQRWQNSLRHNLSFNDCFIKIPRRPDRPGKGAFWALHPSALDMFENGSFLRRRKRFKLPKHVHEELDSLSKLNSSFMGGQTISPTPSACPPIVCPPELPLPPITPVATTAPKSFSIDSIIQSEPKSPQFPTNVPPIQALPSLSWVNMMTPSTSQSELQSRDDLIMAQKAAFFEYAAAIFSINASTSAKTGTGVIRPLPIMPNALYPATCHTVPVPVQYSFCMPNMRNLEFETEHECDRTIMDKNISLNYLIAQNGQEDNIEISSSSSEEATNV
	FoxB2	XP_968056.1	MPRPSRESYGDQKPPYSYISLTAMAIWNSPEKMLPLSEIYKFITDRFPYYRKNTQRWQNSLRHNLSFNDCFIKIPRRPDRPGKGAYWALHPAAFDMFENGSLLRRRKRFKLLKSDKETLDNELAALANINRFFFTPPESADFAGSPPKPAREPSPITKLTDTGTCIRPKRPFTIESLIGPDKPQEAPNVHLMARPHPWTMASYCDIAVAPANLMQSPCYGSYAIPPCKDLIGLSQLALRSI
	FoxC	XP_001812698.1	MHTIFTEHQNAYYRPGGGYSTAAAAVTATANPYAYEQYSRYGYAAWHHQQHQLSTAKDMVKPPYSYIALIAMAIQNAPDKKITLNGIYQFIMERFPYYRENKQGWQNSIRHNLSLNECFVKVPRDDKKPGKGSYWTLDPDSYNMFDNGSYLRRRRRFKKKDALREKEEAIKRQQLDSNVTAKRDEKPLEEAKKLECKPKREPAELTQCKYNDVKSVIVHQEHVISEAMAMDSAAAFTVDSLMTTREQHAYGNSGRLHTSGGMYYCPSATPQQYIGDEAAPRYSPWYSPETSPESGYRDMIFDSSAAPSCQLAGFRHSGVSPSPPNYRTAAAYYQQDCVGQKY
	FoxD	XP_008200175.1	MLMMDDGCRHLLAVSDSPLDLRGSSDERKTPEKDKKHQLIKPPYSYIALITMAILQSPQKKLTLSGICEFIMTRFQYYREKFPAWQNSIRHNLSLNDCFIKIPREPGNPGKGNYWTLDPLAEDMFDNGSFLRRRKRYKRPSPNIMLRDHHASAMVASFLTQENYQHSLFSPNLHNPYSYIPGIPPMLPPMDLSRLNLGLGIMGPGICKPVPVQPAVTPVSSDTEELITSEIKKSKNGFSIDSIIGNKHQKKDSDISRIHNQVSAFSPLADDWTR
	FoxF	XP_008192238.1	MMKEQQLSEVSGSNQLAPVLHQSINIQQHLHHLHLHQNHTSVILPNEQTQQHPESTAPDDKPSSSDKKSGIRRQEKPPYSYIALIVMAIQHSPTKRLTLSEIYSFLQQRFPFFRGSYQGWKNSVRHNLSLNECFIKLPKGLGRPGKGHYWTIDPASEFMFEEGSFRRRPRGFRRKCQAMKPQYHPGNFFTNNMTGMVNQTPSYDPQTLVQPQEYSTCSYNTSSPQVSSATHYTNYDYPVYQQQCDRDWGSASALLPPYPETAISSSYLKAPISPLGDNQETPPPGLSDAYNYQYGGISTSSADNLMRPSTNTMQPIQCDRKPYLSSPPPSIPSSLPSPPAANTAHSFYEPTVKYSL
	FoxG1	NP_001071091.1	MVKREETILVIPTMARTPLKSSFSISSILPETALEAPKSPENHPETELSDSDCDLDVTGTPPPLDCSKNSPEKESEEKKSKEKPPYSYNALIMMAIRNSPEKRLTLNGIYEYIMRNFPYYRENKQGWQNSIRHNLSLNKCFVKVPRHYDDPGKGNYWMLDPSAEDVFIGGTTGKLRRRSTAASRSRLAAFKRTIALGAFYQPLQPFPPPYPFYPGTSAMLAAYQRYNPYLQAASMLPKPTPLVPQQGFNMERLLAPSTEVSAPFFRQPLDLYNFRVPQHQVLQSPSSTSSSPEPRSPESLFKPVTVISRQS
	FoxG2	XP_973691.3	MVVFIKPDPKLVLVMAQKHKSFTINSILAGSEVKDEDSESDSDLDVTGDDTPPLDCSQKAAESKETEGNGEKSSKPTEKPPYSYNALIMMAIRNSPEKRLTLNGIYEYIIRNFPYYKENKQGWQNSIRHNLSLNKCFVKVPRHYDDPGKGNYWMLDPSAEDVFIGTSTGKLRRRSSAASRTRLAAFKRTIALGGFYPPFTPFGHLYPMLYQRYPYPGPSFLRPGMFEMYGNLRLAPQCPLQIPLPVVPREEEGLLKPVTVITKNN
	FoxJ1	XP_008196921.1	MKLEVRKKLEMEISEEKNPCSKDKMDIVHLAQSEFLPEGVQNCIEIDSSNVISIPENQIVKIQYRGEDGIVNTEYIVNEDILQNLETSYLDISPSTSKQPDDPAALSPKSENEDLSETDLTSLNWLHNITNIMAVPNLPTPPVSPKPKKKTSSSNQEDLTININYYKKNGDKKPPFSYATLICMAMGKNGNKMTLSAIYHWIRENFLYYRKAHPSWQNSIRHNLSLNKCFVKVARSKDEPGKGGFWKLDLERLEESRRSKRRSSLTVRVPRNRDAPHKPVRKARRYRPPQSTGERKHNILSNISICGETDIENCDEDDEKDKEAKSDDITPVPNQNVITEPVNQLLPEDELTGLLLATNGWDECQLEMLDSLLDSL
	FoxK	XP_969795.2	MSAFSQTSESDAWTLLSLKSAPSSPSKLQWSPEHKGDAIARIEGRDIEYLVRQNRIVIGRNSSRGDVDVNMGHSSFISRRHLEVFFDHPFFYLLCNGKNGVFVDGVFQRKGAPAIHLPKTCQLRFPSTNIRLSFQSLVDENSEPPPRVREVSPVRMRDRGGGSGMAPLRINIPDSTDVYVSPFPSPTGTISAANSCPASPRGGHGRRNVSADLQMVAAYAAKVARRDEGASSHHVQSHSPDHYRHPTNGNSIPPVVINDGYGASGSKDDSKPPYSYAQLIVQAIASAPDKQLTLSGIYSYITKHYPYYRTADKGWQNSIRHNLSLNRYFIKVPRSQEEPGKGSFWRIDPQSESKLIEQAFRRRRQRGVPCFRAPFGLSSRSAPASPSHISMSGLMTPEC…
	FoxL1	XP_008198974.1	MYSLQQFDSCYCDQYNPLVAQRLFNPYFPHLWFPLPVKLQQPRPEKPPYSYIALIAMAISSAPKERLTLSGIYRFIMDNFPYYRENKQGWQNSIRHNLSLNDCFVKVPRDKVSPRGPEQAGGKGSYWMLDPKAANMFEKGNYRRRKTRRQRIADCTANLYQEQALSLVTRPPEKATTQSDQESQRKSKNSTLFTIENLIKSNSSSHKTD
	FoxL2	XP_974828.2	MNDLPEALNFTGRSMHSAHIMSTDLLSNVQKIKSEPGIGNYTLSSLTSTLPLHNHALAPTSTFSPLTGENANGPAFTGNGNSNTSVESIEEPVRTASTSSSHSPQPSSSATSTSNTTSTNLSKPPYSYVALIAMAIQSSHSKRATLSEIYAYITAKFPYFERNKKGWQNSIRHNLSLNECFVKVPREGGGERKGNYWTLDPQYEDMFENGNYRRRRRMKRPYRSAQPYPKAFFGDTLGQHGLPLASRSIFTPPTYPPPYSRYDAASWLGPSQLASYTTCNSGGYSQQGYPSPGFSSCGVRQEAAARYPPYWPPDMVTTVKEEPSSPTYRKCFI
	FoxN14	XP_969282.1	MSAVMDMYLSASDSMSFQDILDIDIKSEIESLVGGHNDFSGLNFSELPPLELEDVSDIKWFSSNSNHSNSSLNLDFNGEERTTMVNPNAVMPAISLAQSIRSPSPTLKESHLTFSPSTIKITTMKQEANQVKKDLLKRLSDDDREDKPPVLKTISKVTPIISKPPARTISKPTLLTFRNTINKQVNSPITVAQVSHVTTVKTVTSTNRKLNNNRFSEDGERIYPKPAYSYSCLIAMALKNSRSGSLPVSEIYNFMCKHFPYFITAPNGWKNSVRHNLSLNKCFEKIEKPAINGAQRKGCLWAMNPAKISKMDEEVQKWSRKDPSAIRKAMINPENLEPLERGELKFSCSYDEGDTFGDSCGSAESEEGSDYEEGPKRDFEFVIKAENEDGSDFDIEVNS…
	FoxN23	XP_008191764.1	MSPERSNSPQDEAVMTPKMSVPASPVAGTPIREAQSPISLLLAVAQSQSRNGDDDLTSLSWLHERDLLKGMNINPSPSNSVNSTPVKYSNSLLSDQFPTSDYVDDSSISAADSSSSSLNSPVPYNNSSQRNKHPHNVPYDPLVHTNNKPPYSFSCLIFMAIEDSPQKALPVKEIYAWILEHFPYFKNAPTGWKNSVRHNLSLNKCFQKVEKAPNLGKGSLWTVDQQYKPNLIQALTRSPFHPCSTLDPSTYFNNNNKSNLTPEKSSMSRLPNPELYPYLSRKLASAELNNRNIKSENSDESLDAVDAAAVMLSLKNGPRYRQKKEKALYCQVITTSPSQDHTYSAADSVDPLGTDEAFESDDERVVKSRTCRKIDFEDEEERKIKEGAETLLNLAGITT…
	FoxO	XP_975200.2	MDCYKMNLNIMEPLAELDGFEPQTRARSNTWPLPRPENYVEPNEEGNKCGLPAAPAPTVAAIVPAKKNSSRRNAWGNLSYADLITQAITSSPDKRLTLSQIYEWMVQNVPYFKDKGDSNSSAGWKNSIRHNLSLHNRFMRVQNEGTGKSSWWMINPDAKPGKSVRRRAASMETSKFEKRRGRVKKKVDLMRNGALPDTTPSPSSSVSESLDLFPESPIHSGTGFQLSPDFRPRASSNTSSCGRLSPIPAVVGVEPDWSSPGQFNSANYSPEMPGNYSPDQLAGNLEQGMKLQPDAYMGYINGQTPQQPPPPYTAPYEQFPGRREINSIHATSPYGLSQCPIHRMISCSCIQVPCKVESMSPAGMSPSYPHSEPSPDPLNSQYLINRSTMPRPPSSSPPL…
	FoxP	XP_008199360.2	MVGMSVVCNFRKRTDRLIADQIDGHIGDVPFESAVGWSKNHFSAATSPWSTAIRHSRYCDDGTMDQDVDGDGAINLSTSQRPSAATTPNDSVHNEDAEQAASLEKVLKEQQQHQQLELERSWEQERDVKGNGSSSPNSDHRVQDHSSPPSTDSQKSLSATVPPATQSQTAGPHIMSSTSNLHHMQQLLQQHVLNPTQLQTLMKQHSLLQQQQHQQHQLAELGKKQIEQTMQQLQEQLQLNLIQQTHILQSTDKKKASGSLQQLALQQQQLIQQLQLMQRQYVVHQGMGMQPLMLAQGQGLNSREVLSPWKELNEQHLTNSKSELNDGSPGLLGVATNRPSRDEAPLEDKLERTTTPDRVHHLYGHGVCKWPGCEIICEDLQAFIKHLNTEHTLDDRSTA…
	FoxQ2	XP_008200691.1	MCSNETPANTSPRLPMPFALEGGPRALLPIDQYRLQLYQYAVAERLRYPLLNPFPTPLTCYPLFPRALQPEEPKPQHSYIGLIAMAILSSPEGKLVLSDIYQHILDHYPYFRTRGPGWRNSIRHNLSLNDCFIKAGRSANGKGHYWAIHPANVDDFRKGDFRRRKAQRKVRKHMGLAVDEDGADSPSPPPLSVSPPVVPGPSTSVYHTVPARGPSRKRQFDVASLLAPDSGEDTNEEDIDVVSSDQHQETSPKQWPNMFPIVNYYQALLQARPGTTAETATDTTDS
	Foxfd3F	XP_008201697.1	MHNIHSEEIKALQTCSFNESRDFLNPSPRGSDSGIESDCTDGNLSWLLNYRIHELPPVPDTSAETLNYHASLSNTPDIIIRTGNSAEVLSSELSRLVATKPPLRDSYSPKNQSYRYAGPKKPPFTYTELIEHALSEKGELTVSGIYQWISEHFPFYKQNDDRWKNSVRHNLSINPHFRKGSKAVHGAGHLWTIAQKDDKKTWQIKKQRMQQFIQATYKENRNSEQEALDMELQAATASILGESFNEFDPNDADERKQNIEVEFINVVDIQNGLEDFLSPPVSKQQIVQECGLGNDFLITDLNPNTLGLNLTEGEVINDGSFYDDISFEYYELEKE
